# Supplementary material for: Extensive sheep grazing is associated with trends in steppe birds in Spain: recommendations for the Common Agricultural Policy
Source: PeerJ. 2022 Feb 28;10:e12870. doi: 10.7717/peerj.12870 (PMC8893029; doi:10.7717/peerj.12870)
Supplement: Supplemental Information 1 [file peerj-10-12870-s001.xls]

## Sheet: Raw database
Year	Sheep_numbers	Sheep_millions	Sheep_trend	Year	FBI_index	SBI_index	FBI_index_Annual	SBI_index_Annual
1998	24190000	24.19
1999	23965000	23.97	-0.93	1999.00	107.44	108.87	7.44	8.87
2000	24927000	24.93	3.05	2000.00	98.36	103.77	-1.64	3.77		Variables indicated in bold are the ones used for statistical analyses
2001	24300000	24.30	0.45	2001.00	97.79	109.36	-2.21	9.36
2002	23813173	23.81	-1.56	2002.00	99.55	111.02	-0.45	11.02
2003	23485947	23.49	-2.91	2003.00	96.74	101.67	-3.26	1.67
2004	22735551	22.74	-6.01	2004.00	98.49	108.94	-1.51	8.94
2005	22749483	22.75	-5.96	2005.00	91.67	97.50	-8.33	-2.50
2006	22451627	22.45	-7.19	2006.00	89.52	96.18	-10.48	-3.82
2007	22194257	22.19	-8.25	2007.00	90.75	96.46	-9.25	-3.54
2008	19952282	19.95	-17.52	2008.00	94.36	100.48	-5.64	0.48
2009	19718195	19.72	-18.49	2009.00	90.70	97.85	-9.30	-2.15
2010	18551642	18.55	-23.31	2010.00	92.55	94.21	-7.45	-5.79
2011	17002721	17.00	-29.71	2011.00	93.40	107.46	-6.60	7.46
2012	16339373	16.34	-32.45	2012.00	90.80	103.20	-9.20	3.20
2013	16118586	16.12	-33.37	2013.00	86.10	93.96	-13.90	-6.04
2014	15431804	15.43	-36.21	2014.00	82.43	100.62	-17.57	0.62
2015	16026374	16.03	-33.75	2015.00	83.44	102.78	-16.56	2.78
2016	15962892	15.96	-34.01	2016.00	85.89	101.38	-14.11	1.38
2017	15963106	15.96	-34.01	2017.00	87.46	103.41	-12.54	3.41
2018	15852525	15.85	-34.47	2018.00	80.07	89.95	-19.93	-10.05
2019	15371420	15.37
2020	1.54392e+07

## Sheet: sheep-dupontvF
Year	Predicted_indices_Dupont's Lark	Predicted_indices_Dupont's Lark_100(percentage)	Sheep_trend_Spain	Sheep_trend_Spain_100(percentage)
2005	0.82	-18.27	1.00	0.06
2006	0.67	-33.20	0.99	-1.25
2007	0.89	-11.09	0.98	-2.38
2008	0.93	-6.74	0.88	-12.24
2009	0.98	-2.17	0.87	-13.27
2010	0.57	-43.34	0.82	-18.40		Variable in bold is the one used for statistical analyses
2011	0.63	-36.90	0.75	-25.22
2012	0.70	-29.73	0.72	-28.13
2013	0.66	-33.83	0.71	-29.10
2014	0.62	-37.70	0.68	-32.12
2015	0.59	-41.33	0.70	-29.51
2016			0.70
2017			0.70
2018			0.70
